# Supplementary material for: Developing Mixed Matrix Membranes with Good CO2 Separation Performance Based on PEG-Modified UiO-66 MOF and 6FDA-Durene Polyimide
Source: Polymers (Basel). 2023 Nov 17;15(22):4442. doi: 10.3390/polym15224442 (PMC10674161; doi:10.3390/polym15224442)
Supplement: Supplementary file 1 [file polymers-15-04442-s001.zip]

Archive with 1 entries (1 files):
- polymers-2659349-supplementary.pdf
